# Supplementary material for: ﻿Taxonomic studies on the genus Sanicula (Apiaceae) from China (IV): Clarification of morphology and distribution of S. rugulosa and S. subgiraldii, with reduction of S. astrantiifolia to a synonym of the former
Source: PhytoKeys. 2025 Sep 12;262:223–44. doi: 10.3897/phytokeys.262.165363 (PMC12449693; doi:10.3897/phytokeys.262.165363)
Supplement: XML Treatment for Sanicula rugulosa [file phytokeys.262.165363-treatment1.xml]

<!DOCTYPE tp:taxon-treatment
  PUBLIC "-//TaxonX//DTD Taxonomic Treatment Publishing DTD v0 20100105//EN" "tax-treatment-NSO.dtd">
<tp:taxon-treatment xmlns:tp="http://www.plazi.org/taxpub"><tp:treatment-meta><kwd-group><label>Taxon classification</label><kwd>
                <named-content content-type="kingdom">Plantae</named-content>
              </kwd><kwd>
                <named-content content-type="order">Apiales</named-content>
              </kwd><kwd>
                <named-content content-type="family">Apiaceae</named-content>
              </kwd></kwd-group><mixed-citation publication-type="journal"><person-group><name><surname>Li</surname><given-names>Hui-Min</given-names></name><name><surname>Zhu</surname><given-names>Jun-Wen</given-names></name><name><surname>Ma</surname><given-names>Xu-Dong</given-names></name><name><surname>Yi</surname><given-names>Si-Rong</given-names></name><name><surname>Song</surname><given-names>Chun-Feng</given-names></name></person-group><article-title>﻿Taxonomic studies on the genus <italic><tp:taxon-name><tp:taxon-name-part taxon-name-part-type="genus" reg="Sanicula">Sanicula</tp:taxon-name-part></tp:taxon-name></italic> (<tp:taxon-name><tp:taxon-name-part taxon-name-part-type="family">Apiaceae</tp:taxon-name-part></tp:taxon-name>) from China (IV): Clarification of morphology and distribution of <italic><tp:taxon-name><tp:taxon-name-part taxon-name-part-type="genus" reg="Sanicula">S.</tp:taxon-name-part> <tp:taxon-name-part taxon-name-part-type="species" reg="rugulosa">rugulosa</tp:taxon-name-part></tp:taxon-name></italic> and <italic><tp:taxon-name><tp:taxon-name-part taxon-name-part-type="genus" reg="Sanicula">S.</tp:taxon-name-part> <tp:taxon-name-part taxon-name-part-type="species" reg="subgiraldii">subgiraldii</tp:taxon-name-part></tp:taxon-name></italic>, with reduction of <tp:taxon-name><tp:taxon-name-part taxon-name-part-type="genus" reg="Sanicula">S.</tp:taxon-name-part> <tp:taxon-name-part taxon-name-part-type="species" reg="astrantiifolia">astrantiifolia</tp:taxon-name-part></tp:taxon-name> to a synonym of the former</article-title><source>PhytoKeys</source><day>12</day><month>09</month><year>2025</year><volume>262</volume><fpage>223</fpage><lpage>244</lpage><pub-id pub-id-type="doi">10.3897/phytokeys.262.165363</pub-id></mixed-citation></tp:treatment-meta><tp:nomenclature><label>﻿</label><tp:taxon-name><object-id xmlns:xlink="http://www.w3.org/1999/xlink" content-type="arpha" xlink:type="simple">B9A16B2B-37DF-5B9F-B066-3030BCDA42A1</object-id>
              <tp:taxon-name-part taxon-name-part-type="genus" reg="Sanicula">Sanicula</tp:taxon-name-part>
              <tp:taxon-name-part taxon-name-part-type="species" reg="rugulosa">rugulosa</tp:taxon-name-part>
            </tp:taxon-name><tp:taxon-authority>Diels, Bot. Jahrb. Syst. 29(3–4): 491 (1900).</tp:taxon-authority><xref ref-type="fig" rid="F1">Figs 1</xref><xref ref-type="fig" rid="F3">, 3</xref><xref ref-type="fig" rid="F4">, 4</xref><xref ref-type="fig" rid="F5">, 5</xref><xref ref-type="fig" rid="F6">, 6</xref><xref ref-type="fig" rid="F8">, 8</xref><tp:nomenclature-citation-list><tp:nomenclature-citation><tp:taxon-name>
                  <tp:taxon-name-part taxon-name-part-type="genus" reg="Sanicula"/>
                  <tp:taxon-name-part taxon-name-part-type="species" reg="astrantiifolia"/>
                </tp:taxon-name><comment>= <tp:taxon-name><tp:taxon-name-part taxon-name-part-type="genus" reg="Sanicula">Sanicula</tp:taxon-name-part> <tp:taxon-name-part taxon-name-part-type="species" reg="astrantiifolia">astrantiifolia</tp:taxon-name-part></tp:taxon-name> H. Wolff ex Kretschmer, Repert. Spec. Nov. Regni Veg. 27: 308 (1930), syn. nov. Type: CHINA. Yunnan, Qujing, Huize (historically referred to as Tong-tschuan or Dongchuan), alt. 2600 m, <italic>E.E. Maire s.n.</italic> [lectotype: P03226727! designated by <xref ref-type="bibr" rid="B14">Pimenov (2017)</xref>]. </comment></tp:nomenclature-citation><tp:nomenclature-citation><tp:taxon-name>
                  <tp:taxon-name-part taxon-name-part-type="genus" reg="Sanicula"/>
                  <tp:taxon-name-part taxon-name-part-type="species" reg="hanyuanensis"/>
                </tp:taxon-name><comment>= <tp:taxon-name><tp:taxon-name-part taxon-name-part-type="genus" reg="Sanicula">Sanicula</tp:taxon-name-part> <tp:taxon-name-part taxon-name-part-type="species" reg="hanyuanensis">hanyuanensis</tp:taxon-name-part></tp:taxon-name> B.N. Song, C.K. Liu &amp; X.J. He, Frontiers Pl. Sci. (Online journal) 15–1351023: 13 (2024), syn. nov. Type: CHINA. Sichuan, Hanyuan, under the mixed forest or roadsides; <named-content xmlns:xlink="http://www.w3.org/1999/xlink" content-type="dwc:verbatimCoordinates" xlink:type="simple"><named-content content-type="geo-json" specific-use="{&#34;type&#34;:&#34;Point&#34;,&#34;coordinates&#34;:[102.936222,29.367036]}" id="NCID0E1QAG" xlink:type="simple">29°22'1.33"N, 102°56'10.4"E</named-content></named-content>; alt. 2092 m, 7 July 2022, <italic>B.N. Song &amp; C.K. Liu SBN2022073001</italic> (holotype: SZ!). </comment></tp:nomenclature-citation></tp:nomenclature-citation-list></tp:nomenclature><tp:treatment-sec sec-type="material" id="SECID0EBRAG"><title>Type.</title><p>China • Chongqing, Nanchuan, Mount Jinfo, Meitancao (= Meit’an ts’ao), 4 September 1891, <italic>C. Bock &amp; A. von Rosthorn 898</italic> (holotype: O-V2014802!). Fig. <xref ref-type="fig" rid="F1">1A</xref></p></tp:treatment-sec><tp:treatment-sec sec-type="description" id="SECID0EMRAG"><title>Description.</title><p>Perennial. Rhizome, short and stout, roots fascicled, fleshy, somewhat fibrous. Stems erect, branched above, 7–52(–90) cm tall. Basal leaves 2–8, long petiolate; petioles 5–20 cm long; blade glabrous adaxially and abaxially, occasionally purplish-red on the back, 2–5 cm long, 4–8 cm wide, palmately 3-parted to nearly 3/4–9/10 of the way to the base; abaxially pale green, occasionally purplish-red; crenate, serrate or irregularly doubly spinose-serrate; central segment broadly obovate, distally shallowly 3-lobed, base cuneate, apex obtuse-rounded; lateral segments oblique-reniform, rhombic-rounded or ovate-lanceolate, often 2-lobed. Cauline leaves reniform-rounded, 3-parted nearly 4/5 of the way to the base, segments obovate to ovate-lanceolate. Inflorescence 2–3-dichotomously branched; involucrate bract 1–3, 3 deeply lobed or lanceolate, acuminate; terminal umbels around 3 radiate, rays 0.2–2.5 cm long; involucellate bracteoles 7–10, lanceolate to lanceolate ovate, ca. 1–2 mm long. Umbellules 5–7-flowered, staminate flowers 2–3 per umbellule, pedicels around 1 mm long, petals mainly white to purple blue, reduced stylopodium whitish or pale green. Fertile flowers usually 3 per umbellule, sessile or short-pedicellate; calyx teeth narrowly lanceolate, acute, ca. 1 mm long; styles ca. 1.5 mm long, recurved, stylopodium whitish or pale green. Mericarps obovate, subglobose or ellipsoid, 1.5–2.2 mm long, 2–2.4 mm wide, densely covered with uncinate bristles when mature, bristles yellow or purple-reddish. Vittae obscure.</p></tp:treatment-sec><tp:treatment-sec sec-type="distribution" id="SECID0ERRAG"><title>Distribution.</title><p><italic><tp:taxon-name><tp:taxon-name-part taxon-name-part-type="genus" reg="Sanicula">Sanicula</tp:taxon-name-part> <tp:taxon-name-part taxon-name-part-type="species" reg="rugulosa">rugulosa</tp:taxon-name-part></tp:taxon-name></italic> is widely distributed in China (Chongqing, Guizhou, Sichuan, Xizang and Yunnan) (Fig. <xref ref-type="fig" rid="F10">10</xref>).</p><fig id="F10" position="float" orientation="portrait"><object-id xmlns:xlink="http://www.w3.org/1999/xlink" content-type="doi" xlink:type="simple">10.3897/phytokeys.262.165363.figure10</object-id><object-id xmlns:xlink="http://www.w3.org/1999/xlink" content-type="arpha" xlink:type="simple">07C44B9A-CA99-5544-AEB5-9E7C096C1FD7</object-id><label>Figure 10.</label><caption><p>The distribution of <italic><tp:taxon-name><tp:taxon-name-part taxon-name-part-type="genus" reg="Sanicula">Sanicula</tp:taxon-name-part> <tp:taxon-name-part taxon-name-part-type="species" reg="rugulosa">rugulosa</tp:taxon-name-part></tp:taxon-name></italic> (black circle).</p></caption><graphic xmlns:xlink="http://www.w3.org/1999/xlink" xlink:href="phytokeys-262-223_article-165363__-g010.jpg" position="float" orientation="portrait" xlink:type="simple" id="oo_1414463.jpg"><uri content-type="original_file" xlink:type="simple">https://binary.pensoft.net/fig/1414463</uri></graphic></fig></tp:treatment-sec><tp:treatment-sec sec-type="habitat" id="SECID0E5SAG"><title>Habitat.</title><p>The species grows on mountain slopes under forest or along ravine streams near rocks or at forest margins at elevations of 1400–3400 m above sea level.</p></tp:treatment-sec><tp:treatment-sec sec-type="phenology" id="SECID0EDTAG"><title>Phenology.</title><p>Flowering from later May to July, fruiting from June to September.</p></tp:treatment-sec><tp:treatment-sec sec-type="etymology" id="SECID0EITAG"><title>Etymology.</title><p>The epithet <italic>rugulosa</italic> is derived from the Latin term referring to the abaxial leaves sub-rugulose to rugulose.</p></tp:treatment-sec><tp:treatment-sec sec-type="material" id="SECID0EYTAG"><title>Additional specimens examined.</title><p>China • <bold>Chongqing Municipality</bold>, Nanchuan County, 11 June 1935, <italic>H.Y. Ho 4615</italic> (NAS); Nanchuan County, 30 June 1935, <italic>Anonymous 5268</italic> (NAS); Nanchuan County, Mount Jinfo, <named-content xmlns:xlink="http://www.w3.org/1999/xlink" content-type="dwc:verbatimCoordinates" xlink:type="simple"><named-content content-type="geo-json" specific-use="{&#34;type&#34;:&#34;Point&#34;,&#34;coordinates&#34;:[107.203778,29.107501]}" id="NCID0EHUAG" xlink:type="simple">29°6'27.0019"N, 107°12'13.60"E</named-content></named-content>, alt. 2086 m, 19 June 2025, <italic>S.R. Yi LHM3005</italic> (NAS). • <bold>Guizhou Province</bold>, Pan County, Huopu town, <named-content xmlns:xlink="http://www.w3.org/1999/xlink" content-type="dwc:verbatimCoordinates" xlink:type="simple"><named-content content-type="geo-json" specific-use="{&#34;type&#34;:&#34;Point&#34;,&#34;coordinates&#34;:[104.391333,25.655028]}" id="NCID0ETUAG" xlink:type="simple">25°39'18.1"N, 104°23'28.8"E</named-content></named-content>, alt. 2026.8 m, 10 November 2015, <italic>P.Z. Zhai 520222151110005LY</italic> (GZTM). • <bold>Sichuan Province</bold>, Butuo County, alt. 2410 m, 24 August 1959, <italic>Sichuan Econ. Plant Exped. 5823</italic> (KUN, PE, SM); Ebian Yi Autonomous County, Laoyingzui, alt. 2100 m, 13 July 1930, <italic>W.P. Fang 7349</italic> (NAS); Ebian Yi Autonomous County, Xinchang Township, alt. 1400 m, 25 June 1979, <italic>Ebian Exped. 338</italic> (SM); Ganluo County, Puchang Town, <italic>Anonymous 715</italic> (SM); Hanyuan County, Malie Township, alt. 1700 m, 24 May 1978, <italic>Hanyuan Exped. 0234</italic> (SM); Hanyuan County, Malie Township, alt. 2200 m, 11 June 1978, <italic>Hanyuan Exped. 0279</italic> (SM); • Hanyuan County, Malie Township, Jianzhuping, <named-content xmlns:xlink="http://www.w3.org/1999/xlink" content-type="dwc:verbatimCoordinates" xlink:type="simple"><named-content content-type="geo-json" specific-use="{&#34;type&#34;:&#34;Point&#34;,&#34;coordinates&#34;:[102.832300,29.372460]}" id="NCID0ELVAG" xlink:type="simple">29°22'20.856"N, 102°49'56.28"E</named-content></named-content>, alt. 2316.32 m, 3 June 2024, <italic>J.W. Zhu, H.M. Li &amp; C.F. Song 1547</italic> (NAS); Hanyuan County, Wanli Township, alt. 1300 m, 12 September 1978, <italic>Hanyuan Exped. 0983</italic> (SM); Hanyuan County, Yongli Township, 1972, <italic>Yajiang Exped. 72–76</italic> (SM); Huidong County, alt. 1800 m, 29 May 1978, <italic>Huidong Exped. 0019</italic> (SM); Huidong County, Tangtang Town, alt. 2500 m, 30 May 1976, <italic>Anonymous 76206</italic> (NAS); Huili County, Taiping Town, 25 June 1978, <italic>Anonymous 53</italic> (SM); Jiulong County, alt. 2000 m, 3 July 1979, <italic>Anonymous 121</italic> (SM); Jiulong County, Wulaxi Township, alt. 2200 m, 18 June 1974, <italic>Q.Q. Wang 4572</italic> (CDBI, NAS); Luding County, Xinxing Township, alt. 2250 m, 13 June 1983, <italic>Sichuan Plant Exped. 31115</italic> (CDBI); Meigu County, Shangang Village, alt. 1900 m, 26 June 1979, <italic>Meigu Exped. 0294</italic> (SM); Mianning County, Senrong Town, alt. 1800 m, 19 July 1979, <italic>Mianning Exped. 858</italic> (SM); Miyi County, Baipo Mountain, alt. 2500 m, 10 July 1983, <italic>Qinghai-Tibet Plateau Exped. 11916</italic> (KUN); Miyi County, Malong Township, alt. 2500 m, 1 August 1958, <italic>S.Y. Chen, Z. He, M.F. Zhong 11061</italic> (NAS); Miyi County, Puwei Town, 23 June 1958, <italic>S.Y. Chen, Z. He, M.F. Zhong 10376</italic> (NAS); Muli County, Southern slope of Kangwuliangzi, alt. 2500 m, 14 October 1982, <italic>F.T. Pu &amp; K. Yao 117</italic> (NAS); Muli County, Tangkur Town, alt. 2600 m, 24 July 1978, <italic>Muli Exped. 0515</italic> (SM); Ningnan County, Luoge Township, alt. 2080 m, 14 June 1978, <italic>Ningnan Exped. 0158</italic> (SM); Puge County, alt. 2500 m, 8 August 1979, <italic>Puge Exped. 516</italic> (SM); Xichang City, 1 August 1958, <italic>Anonymous 19011</italic> (SM); Xide County, Mishi Town, alt. 2100 m, 27 July 1979, <italic>Anonymous 626</italic> (SM); Xide County, Zeyue Village, 14 June 1979, <italic>Anonymous 413</italic> (SM); Yanbian County, Guosheng Town, <italic>Anonymous 0222</italic> (SM); Yuexi County, 1960, <italic>Sichuan Pharma. Exped. 26601</italic> (NAS); Zhaojue County, Bi’er Town, alt. 2470 m, 19 June 1979, <italic>Zhaojue Exped. 605</italic> (SM); Zhaojue County, E’er Town, alt. 1990 m, 2 June 1979, <italic>Zhaojue Exped. 0452</italic> (SM); Zhaojue County, Wupo Township, alt. 2100 m, 29 June 1976, <italic>Sichuan Plant Exped. 12749</italic> (CDBI, NAS); 1960, <italic>Sichuan Pharma. Exped. 27871</italic> (NAS). • <bold>Xizang Province</bold>, Bomê County, alt. 2700 m, 29 June 1973, <italic>Tibet Exped. 770</italic> (HNWP); Bomê County, Gu Township, <named-content xmlns:xlink="http://www.w3.org/1999/xlink" content-type="dwc:verbatimCoordinates" xlink:type="simple"><named-content content-type="geo-json" specific-use="{&#34;type&#34;:&#34;Point&#34;,&#34;coordinates&#34;:[95.500000,29.916667]}" id="NCID0ENXAG" xlink:type="simple">29°55'N, 95°30'E</named-content></named-content>, alt. 3080 m, 19 June 1965, <italic>J.S. Ying &amp; D.Y. Hong 650295</italic> (PE); Bomê County, Zhamo Town, alt. 2800 m, 13 July 1965, <italic>Y.T. Chang &amp; K.Y. Lang 597</italic> (PE); Mainling County, Hongwei Forest Farm, alt. 3200–3300 m, 29 July 1975, <italic>Tibet Exped. 750998</italic> (HNWP, KUN); Nyingchi City, nearby Northern Yarlung Zangbo River Valley, alt. 3100 m, 30 May 1973, <italic>Tibet Exped. 141</italic> (HNWP). • <bold>Yunnan Province</bold>, Anning City, Bijia Mountain, alt. 2100 m, 15 July 1965, <italic>C.Y. Wu 292</italic> (KUN, WUK); Binchuan County, alt. 2800 m, 20 July 1933, <italic>H.T. Tsai 53699</italic> (KUN, NAS, PE); Binchuan County, Mount Jizu, 10 August 1920, <italic>Anonymous 789</italic> (PEY); Binchuan County, Mount Jizu, Jinding Temple, alt. 2700 m, 9 September 1984, <italic>Z.H. Pan et al. 84–33</italic> (NAS); Binchuan County, Mount Jizu, nearby Zhusheng Temple, alt. 2300 m, 10 September 1984, <italic>Z.H. Pan et al. 84–50</italic> (NAS); Dali City, Eastern slope of Cangshan Mountain, 22 June 1929, <italic>Ching 22992</italic> (KUN, PE); Dêqên County, Huan-fu-ping, alt. 3000 m, September 1935, <italic>C.W. Wang 69305</italic> (LBG, NAS, PE, WUK); Dêqên County, Huan-fu-ping, 27 September 1959, <italic>K.M. Feng 23736</italic> (KUN); Heqing County, Lianping, Nanqingtou, 8 August 1929, <italic>Ching 23581</italic> (PE); Heqing County, Lianping, Zhaobi Mountain, alt. 2800 m, 4 August 1929, <italic>Ching 24074</italic> (KUN, PE); Heqing County, San tchang kiou, alt. 2500 m, 6 August 1885, <italic>M. Delavay 2030</italic> (K, NY, P); Heqing County, Swallow Cave, Ma’er Mountain, alt. 2800 m, 31 July 1963, <italic>NW Yunnan Jinsha River Exped. 4744</italic> (PE); Heqing County, 1906, <italic>F. Ducloux 4245</italic> (P); Huize County, <italic>O. Schoch 217</italic> (K, US); Huize County, Tianba Village, alt. 2300 m, 5 September 1986, <italic>Z.H. Pan et al. 86005</italic> (CDBI, NAS); Huize County, Tianba Township, Fendou Village, <named-content xmlns:xlink="http://www.w3.org/1999/xlink" content-type="dwc:verbatimCoordinates" xlink:type="simple"><named-content content-type="geo-json" specific-use="{&#34;type&#34;:&#34;Point&#34;,&#34;coordinates&#34;:[103.511561,25.942150]}" id="NCID0E4YAG" xlink:type="simple">25°56'31.74"N, 103°30'41.62"E</named-content></named-content>, alt. 2292 m, 16 June 2025, <italic>H.M. Li &amp; J.W. Zhu 3002</italic> (NAS); Huize County, Tianba Township, Hongyan Village, <named-content xmlns:xlink="http://www.w3.org/1999/xlink" content-type="dwc:verbatimCoordinates" xlink:type="simple"><named-content content-type="geo-json" specific-use="{&#34;type&#34;:&#34;Point&#34;,&#34;coordinates&#34;:[103.440614,25.883472]}" id="NCID0EHZAG" xlink:type="simple">25°53'0.50"N, 103°26'26.21"E</named-content></named-content>, alt. 2078 m, 16 June 2025, <italic>H.M. Li &amp; J.W. Zhu 3003</italic> (NAS); Kunming City, 6 July 1938, <italic>F.N. 10685</italic> (PEY); Kunming City, Dongchuan District, Yinmin Town, alt. 2290 m, 20 June 1985, <italic>S.B. Lan 433</italic> (PE); Kunming City, Xishan District, Tuanjie Township, alt. 2017 m, <named-content xmlns:xlink="http://www.w3.org/1999/xlink" content-type="dwc:verbatimCoordinates" xlink:type="simple"><named-content content-type="geo-json" specific-use="{&#34;type&#34;:&#34;Point&#34;,&#34;coordinates&#34;:[102.461872,25.085639]}" id="NCID0EVZAG" xlink:type="simple">25°05'08.30"N, 102°27'42.74"E</named-content></named-content>, 17 June 2025, <italic>H.M. Li &amp; J.W. Zhu 3004</italic> (NAS); Lijiang City, alt. 3048 m, July 1914, <italic>G. Forrest 12701</italic> (E); Lijiang City, Wenbi Mountain, alt. 2600 m, 9 August 1962, <italic>Shangri-La Exped. 647</italic> (PE); Lijiang City, Wenfeng Temple, alt. 2800 m, 11 July 1935, <italic>C.W. Wang 71399</italic> (KUN, PE, WUK); Lijiang City, 26 October 1939, <italic>Ching 21949</italic> (KUN, PE); Lijiang City, western slope of Lijiang Alpine Botanic Garden, <named-content xmlns:xlink="http://www.w3.org/1999/xlink" content-type="dwc:verbatimCoordinates" xlink:type="simple"><named-content content-type="geo-json" specific-use="{&#34;type&#34;:&#34;Point&#34;,&#34;coordinates&#34;:[100.194167,26.999444]}" id="NCID0EH1AG" xlink:type="simple">26°59'58"N, 100°11'39"E</named-content></named-content>, alt. 2798.8 m, 3 September 2024, <italic>X.D. Ma 310</italic> (NAS); Shangri-La City, Haba Snow Mountain, upper Longwangbian, alt. 2700 m, 2 September 1962, <italic>Shangri-La Exped. 1864</italic> (PE); Shangri-La City, Haba Snow Mountain, Haba Village, <named-content xmlns:xlink="http://www.w3.org/1999/xlink" content-type="dwc:verbatimCoordinates" xlink:type="simple"><named-content content-type="geo-json" specific-use="{&#34;type&#34;:&#34;Point&#34;,&#34;coordinates&#34;:[100.134167,27.380000]}" id="NCID0ET1AG" xlink:type="simple">27°22'48"N, 100°08'03"E</named-content></named-content>, alt. 2731.49 m, 4 September 2024, <italic>X.D. Ma 315</italic> (NAS); Shangri-La City, road to Haba Shan, Sanba, <named-content xmlns:xlink="http://www.w3.org/1999/xlink" content-type="dwc:verbatimCoordinates" xlink:type="simple"><named-content content-type="geo-json" specific-use="{&#34;type&#34;:&#34;Point&#34;,&#34;coordinates&#34;:[100.034722,27.514167]}" id="NCID0E41AG" xlink:type="simple">27°30'51"N, 100°02'05"E</named-content></named-content>, alt. 2724 m, 15 June 1994, <italic>ACE266</italic> (E, K); Shangri-La City, <italic>T. Zhang et al. 11CS3313</italic> (KUN); Shilin County, Guishan, <named-content xmlns:xlink="http://www.w3.org/1999/xlink" content-type="dwc:verbatimCoordinates" xlink:type="simple"><named-content content-type="geo-json" specific-use="{&#34;type&#34;:&#34;Point&#34;,&#34;coordinates&#34;:[103.597556,24.648889]}" id="NCID0EJ2AG" xlink:type="simple">24°38'56.00"N, 103°35'51.2"E</named-content></named-content>, alt. 2250 m, 29 October 2006, <italic>Y.M. Shui et al. 65492</italic> (KUN); Songming County, Guodong Village, <italic>B.Y. Qiu 54954</italic> (KUN, PE); Songming County, in the vicinity of Longtan,<named-content xmlns:xlink="http://www.w3.org/1999/xlink" content-type="dwc:verbatimCoordinates" xlink:type="simple"><named-content content-type="geo-json" specific-use="{&#34;type&#34;:&#34;Point&#34;,&#34;coordinates&#34;:[102.766667,25.466667]}" id="NCID0EV2AG" xlink:type="simple">25°28'N, 102°46'E</named-content></named-content>, alt. 2100 m, 27 July 1984, <italic>1984 Sino-Amer. Bot. Exped. 1317</italic> (US); Weishan County, Weibaoshan, 1933, <italic>Y. Tsiang 11965</italic> (KUN, NAS, PE); Weixi County, Kangpu, alt. 1932 m, July 1935, <italic>C.W. Wang 64134</italic> (KUN, NAS, PE); Weixi County, Pantiange, <italic>Anonymous 61–0130</italic> (NAS); Weixi County, Yeh-Chih, alt. 3400 m, August 1935, <italic>C.W. Wang 68296</italic> (NAS, PE); Xundian County, Hai-Chia, alt. 2700 m, 16 November 1940, <italic>Y.P. Chang 0963</italic> (PE); Zhaotong City, Qiaojia, Da Village, Jibaka, <named-content xmlns:xlink="http://www.w3.org/1999/xlink" content-type="dwc:verbatimCoordinates" xlink:type="simple"><named-content content-type="geo-json" specific-use="{&#34;type&#34;:&#34;Point&#34;,&#34;coordinates&#34;:[103.111183,27.209883]}" id="NCID0EJ3AG" xlink:type="simple">27°12'35.58"N, 103°06'40.26"E</named-content></named-content>, alt. 2887 m, 25 June 2012, <italic>Z.X. Ren, W. Jiang, M.Y. Zhang WH–2012–0456</italic> (KUN); Zhaotong City, Qiaojia, Dakua Mountain, <named-content xmlns:xlink="http://www.w3.org/1999/xlink" content-type="dwc:verbatimCoordinates" xlink:type="simple"><named-content content-type="geo-json" specific-use="{&#34;type&#34;:&#34;Point&#34;,&#34;coordinates&#34;:[103.123361,25.198222]}" id="NCID0ET3AG" xlink:type="simple">25°11'53.6"N, 103°07'24.1"E</named-content></named-content>, alt. 2794 m, 23 August 2007, <italic>Z.X. Ren, L.N. Dong, P.H. Huang SCSB-W–291</italic> (KUN); Zhaotong City, Qiaojia, Zhongchang, <named-content xmlns:xlink="http://www.w3.org/1999/xlink" content-type="dwc:verbatimCoordinates" xlink:type="simple"><named-content content-type="geo-json" specific-use="{&#34;type&#34;:&#34;Point&#34;,&#34;coordinates&#34;:[103.001844,27.031047]}" id="NCID0E43AG" xlink:type="simple">27°01'51.77"N, 103°00'06.64"E</named-content></named-content>, alt. 2730 m, 22 August 2007, <italic>S.D. Zhang et al. SCSB-W–327</italic> (KUN); <italic>Anonymous 12053</italic> (PEY); <italic>Chen 811</italic> (NAS); <italic>E.E. Maire 508</italic> (E); <italic>E.E. Maire 1253</italic> (E); <italic>R.N. 10685</italic> (PEY); <italic>H.T. Tsai 57553</italic> (KUN, PE); 20 July 1903, <italic>F. Ducloux 2237</italic> (P); 1938, <italic>W.K. Hsia 57553</italic> (PE); 25 July 1968, <italic>F. Ducloux 5939</italic> (P); 17 June 1973, <italic>B.X. Sun et al. 687</italic> (KUN); 9 August 1979, <italic>Anonymous 610129</italic> (NAS).</p></tp:treatment-sec><tp:treatment-sec sec-type="notes" id="SECID0E14AG"><title>Notes.</title><p>1) <italic><tp:taxon-name><tp:taxon-name-part taxon-name-part-type="genus" reg="Sanicula">Sanicula</tp:taxon-name-part> <tp:taxon-name-part taxon-name-part-type="species" reg="astrantiifolia">astrantiifolia</tp:taxon-name-part></tp:taxon-name></italic> was described on the basis of three collections, namely <italic>E.E. Maire s.n.</italic>, <italic>S. Ten 287</italic> and <italic>O. Schoch 217.</italic> We have traced one specimen of the first collection at P (Fig. <xref ref-type="fig" rid="F1">1B</xref>) and two specimens of the last collection at K and US (Fig. <xref ref-type="fig" rid="F1">1C, D</xref>). All these specimens match the protologue well and are syntypes as <xref ref-type="bibr" rid="B22">Wolff (1930)</xref> did not designate a type for <italic><tp:taxon-name><tp:taxon-name-part taxon-name-part-type="genus" reg="Sanicula">S.</tp:taxon-name-part> <tp:taxon-name-part taxon-name-part-type="species" reg="astrantiifolia">astrantiifolia</tp:taxon-name-part></tp:taxon-name></italic> (<xref ref-type="bibr" rid="B13">McNeill 2014</xref>). According to ICN Art. 9.17 (<xref ref-type="bibr" rid="B20">Turland et al. 2018</xref>), <xref ref-type="bibr" rid="B14">Pimenov (2017)</xref> designated the P sheet as lectotype of this species; here we accept his treatment.</p><p>2) <xref ref-type="bibr" rid="B18">Sheh and Phillippe (2005)</xref> categorized <italic><tp:taxon-name><tp:taxon-name-part taxon-name-part-type="genus" reg="Sanicula">Sanicula</tp:taxon-name-part> <tp:taxon-name-part taxon-name-part-type="species" reg="potaninii">potaninii</tp:taxon-name-part></tp:taxon-name></italic> Bobrov as a synonym of <italic><tp:taxon-name><tp:taxon-name-part taxon-name-part-type="genus" reg="Sanicula">S.</tp:taxon-name-part> <tp:taxon-name-part taxon-name-part-type="species" reg="astrantiifolia">astrantiifolia</tp:taxon-name-part></tp:taxon-name></italic> without providing sufficient rationale. Subsequently, <xref ref-type="bibr" rid="B14">Pimenov (2017)</xref> also classified <italic><tp:taxon-name><tp:taxon-name-part taxon-name-part-type="genus" reg="Sanicula">S.</tp:taxon-name-part> <tp:taxon-name-part taxon-name-part-type="species" reg="potaninii">potaninii</tp:taxon-name-part></tp:taxon-name></italic> as a synonym of <italic><tp:taxon-name><tp:taxon-name-part taxon-name-part-type="genus" reg="Sanicula">S.</tp:taxon-name-part> <tp:taxon-name-part taxon-name-part-type="species" reg="serrata">serrata</tp:taxon-name-part></tp:taxon-name></italic> H. Wolff. However, our examination of living specimens and critical herbarium collections indicate that <italic><tp:taxon-name><tp:taxon-name-part taxon-name-part-type="genus" reg="Sanicula">S.</tp:taxon-name-part> <tp:taxon-name-part taxon-name-part-type="species" reg="potaninii">potaninii</tp:taxon-name-part></tp:taxon-name></italic> can be distinctly differentiated from <italic><tp:taxon-name><tp:taxon-name-part taxon-name-part-type="genus" reg="Sanicula">S.</tp:taxon-name-part> <tp:taxon-name-part taxon-name-part-type="species" reg="astrantiifolia">astrantiifolia</tp:taxon-name-part></tp:taxon-name></italic> and <italic><tp:taxon-name><tp:taxon-name-part taxon-name-part-type="genus" reg="Sanicula">S.</tp:taxon-name-part> <tp:taxon-name-part taxon-name-part-type="species" reg="serrata">serrata</tp:taxon-name-part></tp:taxon-name></italic> based on its habit and leaf morphology. Furthermore, <italic><tp:taxon-name><tp:taxon-name-part taxon-name-part-type="genus" reg="Sanicula">S.</tp:taxon-name-part> <tp:taxon-name-part taxon-name-part-type="species" reg="potaninii">potaninii</tp:taxon-name-part></tp:taxon-name></italic> shows a close affinity with <tp:taxon-name><tp:taxon-name-part taxon-name-part-type="genus" reg="Sanicula">S.</tp:taxon-name-part> <tp:taxon-name-part taxon-name-part-type="species" reg="serrata">serrata</tp:taxon-name-part> <tp:taxon-name-part taxon-name-part-type="infraspecific-rank">var.</tp:taxon-name-part> <tp:taxon-name-part taxon-name-part-type="variety" reg="uncinata">uncinata</tp:taxon-name-part></tp:taxon-name> Shan &amp; Constance, particularly in inflorescence and leaf characteristics. A thorough discussion regarding the taxonomic status of <italic><tp:taxon-name><tp:taxon-name-part taxon-name-part-type="genus" reg="Sanicula">S.</tp:taxon-name-part> <tp:taxon-name-part taxon-name-part-type="species" reg="potaninii">potaninii</tp:taxon-name-part></tp:taxon-name></italic> will be addressed in a separate analysis.</p></tp:treatment-sec><tp:treatment-sec><!--Section generated to contain objects referenced in tp:taxon-treatment.--><fig id="F1" position="float" orientation="portrait"><object-id xmlns:xlink="http://www.w3.org/1999/xlink" content-type="doi" xlink:type="simple">10.3897/phytokeys.262.165363.figure1</object-id><object-id xmlns:xlink="http://www.w3.org/1999/xlink" content-type="arpha" xlink:type="simple">2EB1A648-5F06-5B50-9BC8-69D8175BFBD9</object-id><label>Figure 1.</label><caption><p>Holotype (A) sheet of <italic><tp:taxon-name><tp:taxon-name-part taxon-name-part-type="genus" reg="Sanicula">Sanicula</tp:taxon-name-part> <tp:taxon-name-part taxon-name-part-type="species" reg="rugulosa">rugulosa</tp:taxon-name-part></tp:taxon-name></italic>, along with the lectotype (B) and syntype (C, D) sheets of <italic><tp:taxon-name><tp:taxon-name-part taxon-name-part-type="genus" reg="Sanicula">S.</tp:taxon-name-part> <tp:taxon-name-part taxon-name-part-type="species" reg="astrantiifolia">astrantiifolia</tp:taxon-name-part></tp:taxon-name></italic>.</p></caption><graphic xmlns:xlink="http://www.w3.org/1999/xlink" xlink:href="phytokeys-262-223_article-165363__-g001.jpg" position="float" orientation="portrait" xlink:type="simple" id="oo_1414454.jpg"><uri content-type="original_file" xlink:type="simple">https://binary.pensoft.net/fig/1414454</uri></graphic></fig><fig id="F3" position="float" orientation="portrait"><object-id xmlns:xlink="http://www.w3.org/1999/xlink" content-type="doi" xlink:type="simple">10.3897/phytokeys.262.165363.figure3</object-id><object-id xmlns:xlink="http://www.w3.org/1999/xlink" content-type="arpha" xlink:type="simple">AA55A704-1E7C-56B3-8435-685924700F57</object-id><label>Figure 3.</label><caption><p>Holotype sheet of <italic><tp:taxon-name><tp:taxon-name-part taxon-name-part-type="genus" reg="Sanicula">Sanicula</tp:taxon-name-part> <tp:taxon-name-part taxon-name-part-type="species" reg="hanyuanensis">hanyuanensis</tp:taxon-name-part></tp:taxon-name></italic>.</p></caption><graphic xmlns:xlink="http://www.w3.org/1999/xlink" xlink:href="phytokeys-262-223_article-165363__-g003.jpg" position="float" orientation="portrait" xlink:type="simple" id="oo_1414456.jpg"><uri content-type="original_file" xlink:type="simple">https://binary.pensoft.net/fig/1414456</uri></graphic></fig><fig id="F4" position="float" orientation="portrait"><object-id xmlns:xlink="http://www.w3.org/1999/xlink" content-type="doi" xlink:type="simple">10.3897/phytokeys.262.165363.figure4</object-id><object-id xmlns:xlink="http://www.w3.org/1999/xlink" content-type="arpha" xlink:type="simple">A157C59C-3884-54BB-AF88-2C7822934C16</object-id><label>Figure 4.</label><caption><p>Specimens of <italic><tp:taxon-name><tp:taxon-name-part taxon-name-part-type="genus" reg="Sanicula">Sanicula</tp:taxon-name-part> <tp:taxon-name-part taxon-name-part-type="species" reg="rugulosa">rugulosa</tp:taxon-name-part></tp:taxon-name></italic>. A, B. Chongqing, Nanchuan County, Mount Jinfo, <italic>H.Y. Ho 4615</italic> (NAS); C, D. Xizang, Bomê County, <italic>J.S. Ying &amp; D.Y. Hong 650295</italic> (PE).</p></caption><graphic xmlns:xlink="http://www.w3.org/1999/xlink" xlink:href="phytokeys-262-223_article-165363__-g004.jpg" position="float" orientation="portrait" xlink:type="simple" id="oo_1414457.jpg"><uri content-type="original_file" xlink:type="simple">https://binary.pensoft.net/fig/1414457</uri></graphic></fig><fig id="F5" position="float" orientation="portrait"><object-id xmlns:xlink="http://www.w3.org/1999/xlink" content-type="doi" xlink:type="simple">10.3897/phytokeys.262.165363.figure5</object-id><object-id xmlns:xlink="http://www.w3.org/1999/xlink" content-type="arpha" xlink:type="simple">641C41EA-5BA2-50F9-8363-3FBAC96DF899</object-id><label>Figure 5.</label><caption><p><italic><tp:taxon-name><tp:taxon-name-part taxon-name-part-type="genus" reg="Sanicula">Sanicula</tp:taxon-name-part> <tp:taxon-name-part taxon-name-part-type="species" reg="rugulosa">rugulosa</tp:taxon-name-part></tp:taxon-name></italic> in the wild (China, Chongqing, Nanchuan County, Mount Jinfo, the type locality of <italic><tp:taxon-name><tp:taxon-name-part taxon-name-part-type="genus" reg="Sanicula">S.</tp:taxon-name-part> <tp:taxon-name-part taxon-name-part-type="species" reg="rugulosa">rugulosa</tp:taxon-name-part></tp:taxon-name></italic>). A. Habitat; B. Habitat and habit during the early flowering period; C. Habit during the mature flowering and fruiting period; D. Leaf (left: adaxial surface; right: abaxial surface); E. Portion of the inflorescence during the fruiting period, with the arrow (a) indicating the cauline leaf and (b) indicating the involucrate bract; F. Portion of the inflorescence, with the arrow indicating the reduced and non-reduced stylopodium in pale green; G. Umbellule (side view), with the arrow indicating the involucellate bracteoles; H. Staminate flower (side view), with the arrow indicating the calyx teeth; I. Fertile flower with fruit, with the arrow indicating the calyx teeth; J. Mericarps. Photographed by Hui-Min Li and Si-Rong Yi.</p></caption><graphic xmlns:xlink="http://www.w3.org/1999/xlink" xlink:href="phytokeys-262-223_article-165363__-g005.jpg" position="float" orientation="portrait" xlink:type="simple" id="oo_1414458.jpg"><uri content-type="original_file" xlink:type="simple">https://binary.pensoft.net/fig/1414458</uri></graphic></fig><fig id="F6" position="float" orientation="portrait"><object-id xmlns:xlink="http://www.w3.org/1999/xlink" content-type="doi" xlink:type="simple">10.3897/phytokeys.262.165363.figure6</object-id><object-id xmlns:xlink="http://www.w3.org/1999/xlink" content-type="arpha" xlink:type="simple">092F5E4B-E196-556C-B7AD-7B55B97F2099</object-id><label>Figure 6.</label><caption><p><italic><tp:taxon-name><tp:taxon-name-part taxon-name-part-type="genus" reg="Sanicula">Sanicula</tp:taxon-name-part> <tp:taxon-name-part taxon-name-part-type="species" reg="rugulosa">rugulosa</tp:taxon-name-part></tp:taxon-name></italic> in the wild (China, Yunnan, Huize County, the type locality of <italic><tp:taxon-name><tp:taxon-name-part taxon-name-part-type="genus" reg="Sanicula">S.</tp:taxon-name-part> <tp:taxon-name-part taxon-name-part-type="species" reg="astrantiifolia">astrantiifolia</tp:taxon-name-part></tp:taxon-name></italic>). A. Habitat; B. Habit; C. Leaf (left: adaxial surface; right: abaxial surface); D. Portion of the inflorescence during the early fruiting period, with the arrow indicating the involucrate bract; E. Umbellule (side view), with the arrow (a) indicating the involucellate bracteoles; F. Umbellule (top view), with the arrow indicating the stylopodium in pale green; G. Staminate flower (side view), with the arrow indicating the calyx teeth; H. Mericarps. Photographed by Hui-Min Li.</p></caption><graphic xmlns:xlink="http://www.w3.org/1999/xlink" xlink:href="phytokeys-262-223_article-165363__-g006.jpg" position="float" orientation="portrait" xlink:type="simple" id="oo_1414459.jpg"><uri content-type="original_file" xlink:type="simple">https://binary.pensoft.net/fig/1414459</uri></graphic></fig><fig id="F8" position="float" orientation="portrait"><object-id xmlns:xlink="http://www.w3.org/1999/xlink" content-type="doi" xlink:type="simple">10.3897/phytokeys.262.165363.figure8</object-id><object-id xmlns:xlink="http://www.w3.org/1999/xlink" content-type="arpha" xlink:type="simple">61298041-40AF-50FC-A996-4C40FA8E01B5</object-id><label>Figure 8.</label><caption><p><italic><tp:taxon-name><tp:taxon-name-part taxon-name-part-type="genus" reg="Sanicula">Sanicula</tp:taxon-name-part> <tp:taxon-name-part taxon-name-part-type="species" reg="hanyuanensis">hanyuanensis</tp:taxon-name-part></tp:taxon-name></italic> in the wild (China, Sichuan, Hanyuan County, the type locality of <italic><tp:taxon-name><tp:taxon-name-part taxon-name-part-type="genus" reg="Sanicula">S.</tp:taxon-name-part> <tp:taxon-name-part taxon-name-part-type="species" reg="hanyuanensis">hanyuanensis</tp:taxon-name-part></tp:taxon-name></italic>). A. Habitat and habit; B. Rhizome; C. Leaf (left: adaxial surface; right: abaxial surface); D. Portion of the inflorescence during early flowering and fruiting period; E. Umbellule (side view).</p></caption><graphic xmlns:xlink="http://www.w3.org/1999/xlink" xlink:href="phytokeys-262-223_article-165363__-g008.jpg" position="float" orientation="portrait" xlink:type="simple" id="oo_1414461.jpg"><uri content-type="original_file" xlink:type="simple">https://binary.pensoft.net/fig/1414461</uri></graphic></fig></tp:treatment-sec><ref-list><ref id="B14"><mixed-citation xmlns:xlink="http://www.w3.org/1999/xlink" xlink:type="simple"><person-group><name name-style="western"><surname>Pimenov</surname><given-names>MG</given-names></name></person-group> (<year>2017</year>) <article-title>Updated checklist of Chinese <tp:taxon-name><tp:taxon-name-part taxon-name-part-type="family">Umbelliferae</tp:taxon-name-part></tp:taxon-name>: Nomenclature, synonymy, typification, distribution.</article-title><source>Turczaninowia</source><volume>20</volume>: <fpage>106</fpage>–<lpage>239</lpage>. <ext-link xlink:href="10.14258/turczaninowia.20.2.9" ext-link-type="doi" xlink:type="simple">https://doi.org/10.14258/turczaninowia.20.2.9</ext-link></mixed-citation></ref><ref id="B22"><mixed-citation xmlns:xlink="http://www.w3.org/1999/xlink" xlink:type="simple"><person-group><name name-style="western"><surname>Wolff</surname><given-names>H</given-names></name></person-group> (<year>1930</year>) <article-title><tp:taxon-name><tp:taxon-name-part taxon-name-part-type="family">Umbelliferae</tp:taxon-name-part></tp:taxon-name> Asiaticae novae relictae. III.</article-title><source>Repertorium Novarum Specierum Regni Vegetabilis</source><volume>27</volume>(<issue>16–25</issue>): <fpage>301</fpage>–<lpage>335</lpage>. <ext-link xlink:href="10.1002/fedr.4870271612" ext-link-type="doi" xlink:type="simple">https://doi.org/10.1002/fedr.4870271612</ext-link></mixed-citation></ref><ref id="B13"><mixed-citation xmlns:xlink="http://www.w3.org/1999/xlink" xlink:type="simple"><person-group><name name-style="western"><surname>McNeill</surname><given-names>J</given-names></name></person-group> (<year>2014</year>) <article-title>Holotype specimens and type citations: General issues.</article-title><source>Taxon</source><volume>63</volume>: <fpage>1112</fpage>–<lpage>1113</lpage>. <ext-link xlink:href="10.12705/635.7" ext-link-type="doi" xlink:type="simple">https://doi.org/10.12705/635.7</ext-link></mixed-citation></ref><ref id="B20"><mixed-citation xmlns:xlink="http://www.w3.org/1999/xlink" xlink:type="simple"><person-group><name name-style="western"><surname>Turland</surname><given-names>NJ</given-names></name><name name-style="western"><surname>Wiersema</surname><given-names>JH</given-names></name><name name-style="western"><surname>Barrie</surname><given-names>FR</given-names></name><name name-style="western"><surname>Greuter</surname><given-names>W</given-names></name><name name-style="western"><surname>Hawksworth</surname><given-names>DL</given-names></name><name name-style="western"><surname>Herendeen</surname><given-names>PS</given-names></name><name name-style="western"><surname>Knapp</surname><given-names>S</given-names></name></person-group> (<year>2018</year>) International Code of Nomenclature for algae, fungi, and plants (Shenzhen Code) adopted by the Nineteenth International Botanical Congress Shenzhen, China, July 2017. Regnum Vegetabile 159. Koeltz Botanical Books, Glashütten. <ext-link xlink:href="10.12705/Code.2018" ext-link-type="doi" xlink:type="simple">https://doi.org/10.12705/Code.2018</ext-link></mixed-citation></ref><ref id="B18"><mixed-citation xmlns:xlink="http://www.w3.org/1999/xlink" xlink:type="simple"><person-group><name name-style="western"><surname>Sheh</surname><given-names>ML</given-names></name><name name-style="western"><surname>Phillippe</surname><given-names>LR</given-names></name></person-group> (<year>2005</year>) <article-title><italic><tp:taxon-name><tp:taxon-name-part taxon-name-part-type="genus">Sanicula</tp:taxon-name-part></tp:taxon-name></italic> L.</article-title> In: <person-group><name name-style="western"><surname>Wu</surname><given-names>ZY</given-names></name><name name-style="western"><surname>Raven</surname><given-names>PH</given-names></name><name name-style="western"><surname>Hong</surname><given-names>DY</given-names></name></person-group> (<role>Eds</role>) <issue-title>Flora of China, vol.</issue-title><source>14. Science Press &amp; Missouri Botanical Garden Press, Beijing &amp; St. Louis</source>, <fpage>19</fpage>–<lpage>24</lpage>.</mixed-citation></ref></ref-list></tp:taxon-treatment>
