# Supplementary material for: ﻿Taxonomic studies on the genus Sanicula (Apiaceae) from China (IV): Clarification of morphology and distribution of S. rugulosa and S. subgiraldii, with reduction of S. astrantiifolia to a synonym of the former
Source: PhytoKeys. 2025 Sep 12;262:223–44. doi: 10.3897/phytokeys.262.165363 (PMC12449693; doi:10.3897/phytokeys.262.165363)
Supplement: Supplementary material 1 — Individual-level d1/d2 ratio values for each population [file phytokeys-262-223_article-165363__-s001.xlsx]

## Sheet: Sheet1
Table S1 Individual-level d1/d2 ratio values for each population, corresponding to the boxplots in Figure 7A, B.
Population	Voucher	Locality	Value 1	Vaule 2	Value 2	Vaule 3	Value 3	Vaule 4	Value 4	Vaule 5	Value 5	Vaule 6	Value 6	Vaule 7	Value 7	Vaule 8	Value 8	Vaule 9	Value 9	Vaule 10	Value 10	Vaule 11
BR 898	C. Bock & A. von Rosthorn 898 (holotype, O)	Chongqing, Nanchuan County	0.841416	0.758663	0.88984	0.881783	0.929331	0.897664	0.882047	0.86481	0.847059	0.935529	0.877489	0.854891	0.866174	0.843553	0.887927
LHM3005	S.R. Yi LHM3005 (NAS)	Chongqing, Nanchuan County	0.871343	0.886221	0.846395	0.82369	0.790021	0.854591	0.871291	0.892605	0.887683	0.919477	0.878972	0.78321	0.895045	0.864261	0.824277
ZPZ	P.Z. Zhai 520222151110005LY (GZTM)	Guizhou, Pan County	0.796796	0.760855	0.802548	0.814228	0.902414	0.859433	0.757129	0.821909
SBN2022073001	B.N. Song & C.K. Liu SBN2022073001 (SZ)	Sichuan, Hanyuan County	0.618332	0.806055	0.821813
LHM1547	H.M. Li, J.W. Zhu & C.F. Song 1547 (NAS)	Sichuan, Hanyuan County	0.708002	0.779544	0.786185	0.816804	0.6	0.888955	0.837689
HE 0234	Hanyuan Exped. 0234 (SM)	Sichuan, Hanyuan County	0.724842	0.820555	0.776138	0.850636	0.765178	0.787941	0.906242	0.885508
A 76206	Anonymous 76206 (NAS)	Sichuan, Huiche County	0.885175	0.879987	0.886151	0.919719	0.885175	0.879987	0.886151	0.919719	0.920909	0.902125	0.82947	0.875	0.923677	0.868079
YP 117	F.T. Pu & K. Yao 117 (NAS)	Sichuan, Muli County	0.840569	0.831719	0.805206	0.839306	0.869677	0.81735
ZE 605	Zhaojue Exped. 605 (SM)	Sichuan, Zhaojue-Zhaojue County	0.724842	0.820555	0.776138	0.850636	0.765178	0.787941	0.906242	0.885508	0.690355	0.737923	0.827009	0.819981	0.883434	0.858261	0.631937	0.874352
A 750998	Tibet Exped. 750998 (HNWP, KUN)	Xizang, Mainling County	0.868784	0.811016	0.755971	0.831419	0.837768	0.807493
Qin 22992	Ching 22992 (KUN, PE)	Yunnan, Dali County	0.902607	0.828482	0.933271	0.936453	0.863519	0.95649	0.841068	0.864836	0.877723	0.984791
Wang 69305	C.W. Wang 69305 (LBG, NAS, PE, WUK)	Yunnan, Dêqên County	0.831981	0.903552	0.912608	0.809679	0.944706	0.828196
Delavay 2030	M. Delavay 2030 (K, NY, P)	Yunnan, Heqing County	0.844062	0.844167	0.814176	0.806519	0.847475	0.956556	0.901905	0.838691	0.803061	0.898106	0.773553	0.811024	0.83119	0.786472	0.837776
Maire s.n.	Maire s.n. (P)	Yunnan, Huize County	0.787841	0.84196	0.796668
LHM3002	H.M. Li & J.W. Zhu 3002 (NAS)	Yunnan, Huize County	0.872119	0.792303	0.695652	0.877078	0.797915	0.776903	0.900467	0.86595	0.838824	0.697219
Pan 86005	Z.H. Pan et al. 86005 (CDBI, NAS)	Yunnan, Huize County	0.769978	0.810366	0.822134	0.807374	0.864767	0.843608	0.784063	0.798577	0.818145	0.842538	0.873862	0.895558	0.895342
Schoch 217	O. Schoch 217 (K, US)	Yunnan, Huize County	0.873915	0.875193	0.91468	0.889488	0.909908	0.76066
Wang 71399	C.W. Wang 71399 (KUN, PE, WUK)	Yunnan, Lijiang County	0.779344	0.97358	0.740297	0.869883	0.835957	0.846798	0.739627
Tsiang 11965	Y. Tsiang 11965 (KUN, NAS, PE)	Yunnan, Weishan County	0.785013	0.745636	0.819879	0.870237
MXD315	X.D. Ma 315 (NAS)	Yunnan, Shangri-La County	0.835329	0.794955	0.825058	0.859759	0.870458	0.853098	0.77443	0.827843	0.87603	0.719235	0.808154	0.870139	0.856976	0.879483	0.821298	0.808927	0.826839	0.858178	0.821197	0.837066
