# Supplementary material for: ﻿Taxonomic studies on the genus Sanicula (Apiaceae) from China (IV): Clarification of morphology and distribution of S. rugulosa and S. subgiraldii, with reduction of S. astrantiifolia to a synonym of the former
Source: PhytoKeys. 2025 Sep 12;262:223–44. doi: 10.3897/phytokeys.262.165363 (PMC12449693; doi:10.3897/phytokeys.262.165363)
Supplement: Supplementary material 2 — Individual-level r1/r2 ratio values for each population [file phytokeys-262-223_article-165363__-s002.xlsx]

## Sheet: Sheet1
Table S2 Individual-level r1/r2 ratio values for each population, corresponding to the boxplots in Figure 7C, 7D.
Population	Voucher	Locality	Value 1	Value 2	Value 3	Value 4	Value 5	Value 6	Value 7	Value 8	Value 9	Value 10	Value 11	Value 12	Value 13	Value 14	Value 15	Value 16	Value 17	Value 18	Value 19	Value 20	Value 21	Value 22
A 750998	Tibet Exped. 750998 (HNWP, KUN)	Xizang, Mainling County	0.670126	0.60396	0.467049	0.522001	0.48164	0.594165
A 76206	Anonymous 76206 (NAS)	Sichuan, Huiche County	1.03862	0.833614	0.730738	0.943135	0.650189	0.645614	0.595158	0.593736	0.607515
BR 898	C. Bock & A. von Rosthorn 898 (holotype, O)	Chongqing, Nanchuan County	0.509789	0.38962	0.48966	0.561945	0.383483
Delavay2030	M. Delavay 2030 (K, NY, P)	Yunnan, Heqing County	0.514571	0.627472	0.92112	0.790094	1.04539	0.742363	0.670274	0.527742	0.556605	0.387759	0.267963	0.47884	0.461442	0.5253	0.546676	0.653744	0.492014	0.551253	0.377282	0.305636	0.474014	0.618843
HE 0234	Hanyuan Exped. 0234 (SM)	Sichuan, Hanyuan County	0.438429	0.488987	0.464917	0.516872	0.303611	0.463484
LHM1547	H.M. Li, J.W. Zhu & C.F. Song 1547 (NAS)	Sichuan, Hanyuan County	0.471024	0.533782	0.328308	0.389691	0.440601
LHM3002	H.M. Li & J.W. Zhu 3002 (NAS)	Yunnan, Huize County	0.54661	0.543385	1.02466	0.692826	0.306946	0.548963	0.414747	0.375314
LHM3005	S.R. Yi LHM3005 (NAS)	Chongqing, Nanchuan County	0.408692	0.23597	0.270367	0.625292	0.392699	0.214709	0.314845	0.24084	0.316792	0.286233	0.309105
Maire s.n.	Maire s.n. (P)	Yunnan, Huize County	0.663437	0.336413	0.47317	0.55814	0.61585	0.430515
MXD315	X.D. Ma 315 (NAS)	Yunnan, Shangri-La County	0.348576	0.685469	0.517829	0.712954	0.535121	0.704128	0.61061	0.38216	0.464277
Pan 86005	Z.H. Pan et al. 86005 (CDBI, NAS)	Yunnan, Huize County	0.354721	0.301263	1.77591	1.1691	0.896011
Qin 22992	Tibet Exped. 750998 (HNWP, KUN)	Xizang, Mainling County	0.451019	0.596472	0.634879	0.960098	0.721053	1.20755	1.08746	1.5037	1.27657
SBN2022073001	B.N. Song & C.K. Liu SBN2022073001 (SZ)	Sichuan, Hanyuan County	0.460937	0.254929	0.446765	0.320223	0.415658
Schoch 217	O. Schoch 217 (K, US)	Yunnan, Huize County	1.41347	0.770013	0.824803
Tsiang 11965	Y. Tsiang 11965 (KUN, NAS, PE)	Yunnan, Weishan County	0.317815	0.363917	0.421963	0.449147	0.412227
Wang 69305	C.W. Wang 69305 (LBG, NAS, PE, WUK)	Yunnan, Dêqên County	0.853348	0.694149	0.871339	0.918541	1.02473	0.447963	0.531134
Wang 71399	C.W. Wang 71399 (KUN, PE, WUK)	Yunnan, Lijiang County	0.43545	0.376037	0.355256	0.482709
YP 117	F.T. Pu & K. Yao 117 (NAS)	Sichuan, Muli County	0.700387	0.651745	0.475252	0.472297	0.708716	0.548421
ZE 605	Zhaojue Exped. 605 (SM)	Sichuan, Zhaojue-Zhaojue County	0.680208	0.505376	0.768185	0.741477	0.484194
ZPZ	P.Z. Zhai 520222151110005LY (GZTM)	Guizhou, Pan County	0.893466	0.353739	0.508008	0.546218	0.602387	0.805164
